# Supplementary material for: A new genus of Neelidae (Collembola) from Mexican caves
Source: Zookeys. 2016 Feb 24;(569):37–51. doi: 10.3897/zookeys.569.5984 (PMC4829678; doi:10.3897/zookeys.569.5984)
Supplement: XML Treatment for Spinaethorax [file zookeys.569.5984-treatment1.xml]

<!DOCTYPE tp:taxon-treatment
  PUBLIC "-//TaxonX//DTD Taxonomic Treatment Publishing DTD v0 20100105//EN" "tax-treatment-NSO.dtd">
<tp:taxon-treatment xmlns:tp="http://www.plazi.org/taxpub"><tp:treatment-meta><kwd-group><label>Taxon classification</label><kwd><named-content content-type="kingdom">Animalia</named-content></kwd><kwd><named-content content-type="order">Collembola</named-content></kwd><kwd><named-content content-type="family">Neelidae</named-content></kwd></kwd-group><mixed-citation publication-type="journal"><person-group><name><surname>Papáč</surname><given-names>Vladimír</given-names></name><name><surname>Palacios-Vargas</surname><given-names>José G.</given-names></name></person-group><article-title>A new genus of <tp:taxon-name><tp:taxon-name-part taxon-name-part-type="family">Neelidae</tp:taxon-name-part></tp:taxon-name> (<tp:taxon-name><tp:taxon-name-part taxon-name-part-type="order">Collembola</tp:taxon-name-part></tp:taxon-name>) from Mexican caves</article-title><source>Zookeys</source><day>24</day><month>2</month><year>2016</year><volume>2016</volume><issue>569</issue><fpage>37</fpage><lpage>51</lpage><pub-id pub-id-type="doi">10.3897/zookeys.569.5984</pub-id></mixed-citation></tp:treatment-meta><tp:nomenclature><tp:taxon-name>
            <tp:taxon-name-part taxon-name-part-type="genus">Spinaethorax</tp:taxon-name-part>
            <object-id xmlns:xlink="http://www.w3.org/1999/xlink" content-type="zoobank" xlink:type="simple">http://zoobank.org/9E27A3C3-9464-4A6A-94B8-5BB470502D2C</object-id>
          </tp:taxon-name><tp:taxon-status xmlns:xlink="http://www.w3.org/1999/xlink" xlink:type="simple">gen. n.</tp:taxon-status></tp:nomenclature><tp:treatment-sec sec-type="Diagnosis"><title>Diagnosis.</title><p>A genus of the <tp:taxon-name><tp:taxon-name-part taxon-name-part-type="family">Neelidae</tp:taxon-name-part></tp:taxon-name> Folsom, 1896 with the following diagnostic characters:</p><p>Habitus of <tp:taxon-name><tp:taxon-name-part taxon-name-part-type="family">Neelidae</tp:taxon-name-part></tp:taxon-name>. Small size, about 0.6 mm. Color white. Tegumentary grain fine and uniform. Apex of head with sword-like spines, body with several such spines, mainly around sensorial fields. <abbrev xmlns:xlink="http://www.w3.org/1999/xlink" xlink:title="antennal segment" xlink:type="simple">Ant</abbrev>. III and IV fused and <abbrev xmlns:xlink="http://www.w3.org/1999/xlink" xlink:title="antennal segment" xlink:type="simple">Ant</abbrev>. III with small globular sensillum in proximal position. Anterior labral setae R<sub>1</sub> and R<sub>2</sub> thick, curved and smooth. Oral fold with 1+1 sword-like macrosetae. Basomedian field of labium furnished with 6+6 setae. Presence of 3 setae around abdominal sensory fields, no E3 spine/setae on <abbrev xmlns:xlink="http://www.w3.org/1999/xlink" xlink:title="distal part of dens" xlink:type="simple">dd</abbrev>. Mid abdomen with swollen sensilla s3 and s3´. Base of <abbrev xmlns:xlink="http://www.w3.org/1999/xlink" xlink:title="abdominal segment" xlink:type="simple">Abd</abbrev>. IV sternite with 1+1 neosminthuroid setae, smooth and with pointed tip.</p></tp:treatment-sec><tp:treatment-sec sec-type="Type species"><title>Type species.</title><p>
            <italic><tp:taxon-name><tp:taxon-name-part taxon-name-part-type="genus">Spinaethorax</tp:taxon-name-part> <tp:taxon-name-part taxon-name-part-type="species">spinotricosus</tp:taxon-name-part></tp:taxon-name></italic> (Palacios-Vargas &amp; Sánchez, 1999), comb. n.</p></tp:treatment-sec><tp:treatment-sec sec-type="Redescription"><title>Redescription.</title><p>Figs <xref ref-type="fig" rid="F1">1</xref>–<xref ref-type="fig" rid="F4">15</xref>.</p><fig id="F1" position="float" orientation="portrait"><label>Figures 1–5.</label><caption><p> <italic><tp:taxon-name><tp:taxon-name-part taxon-name-part-type="genus">Spinaethorax</tp:taxon-name-part> <tp:taxon-name-part taxon-name-part-type="species">spinotricosus</tp:taxon-name-part></tp:taxon-name></italic>. <bold>1</bold> dorsal chaetotaxy of head <bold>2</bold> anterior part of head with labrum, of—oral fold <bold>3</bold> mandible <bold>4</bold> maxilla <bold>5</bold> labium with ventral head back, bfl—basolateral field of labium.</p></caption><graphic xmlns:xlink="http://www.w3.org/1999/xlink" xlink:href="zookeys-569-037-g001.jpg" position="float" orientation="portrait" xlink:type="simple" id="oo_79679.jpg"/></fig><fig id="F2" position="float" orientation="portrait"><label>Figures 6–10.</label><caption><p> <italic><tp:taxon-name><tp:taxon-name-part taxon-name-part-type="genus">Spinaethorax</tp:taxon-name-part> <tp:taxon-name-part taxon-name-part-type="species">spinotricosus</tp:taxon-name-part></tp:taxon-name></italic>. <bold>6</bold> thoracic and abdominal chaetotaxy with abdominal sensory field enlarged <bold>7</bold> ventral tube in lateral view <bold>8</bold> tenaculum <bold>9</bold> male genital plate in lateral view, arrow shows anterior direction <bold>10</bold> female genital plate frontal view, av—anal valve setae, nch—neosminthuroid setae.</p></caption><graphic xmlns:xlink="http://www.w3.org/1999/xlink" xlink:href="zookeys-569-037-g002.jpg" position="float" orientation="portrait" xlink:type="simple" id="oo_79680.jpg"/></fig><fig id="F3" position="float" orientation="portrait"><label>Figures 11–12.</label><caption><p> <italic><tp:taxon-name><tp:taxon-name-part taxon-name-part-type="genus">Spinaethorax</tp:taxon-name-part> <tp:taxon-name-part taxon-name-part-type="species">spinotricosus</tp:taxon-name-part></tp:taxon-name></italic>. <bold>11</bold> dorsal <abbrev xmlns:xlink="http://www.w3.org/1999/xlink" xlink:title="antennal segment" xlink:type="simple">Ant</abbrev>. I–IV, with <abbrev xmlns:xlink="http://www.w3.org/1999/xlink" xlink:title="antennal segment" xlink:type="simple">Ant</abbrev>. IV organ enlarged <bold>12</bold> furcula, posterior view with anterior seta enlarged.</p></caption><graphic xmlns:xlink="http://www.w3.org/1999/xlink" xlink:href="zookeys-569-037-g003.jpg" position="float" orientation="portrait" xlink:type="simple" id="oo_79681.jpg"/></fig><fig id="F4" position="float" orientation="portrait"><label>Figures 13–15.</label><caption><p> <italic><tp:taxon-name><tp:taxon-name-part taxon-name-part-type="genus">Spinaethorax</tp:taxon-name-part> <tp:taxon-name-part taxon-name-part-type="species">spinotricosus</tp:taxon-name-part></tp:taxon-name></italic>. <bold>13</bold> leg I <bold>14</bold> leg II <bold>15</bold> leg III, with detail of each feet complex.</p></caption><graphic xmlns:xlink="http://www.w3.org/1999/xlink" xlink:href="zookeys-569-037-g004.jpg" position="float" orientation="portrait" xlink:type="simple" id="oo_79682.jpg"/></fig></tp:treatment-sec><tp:treatment-sec sec-type="type material"><title>Type material.</title><p>Holotype: female mounted on slide. Original label: 23/00/1991, Mexico, Campeche, Cueva Xtancumbilxunaan (cave), 29.xii.1996, A. Ruíz and S. Aguilar col., ext. soil. Paratypes: 1 female on slide, 23.viii. 1991, J. G. Palacios col., direct collection and 2 juveniles on slides, the same data as the holotype. Type material deposited at Facultad de Ciencias, <named-content xmlns:xlink="http://www.w3.org/1999/xlink" content-type="dwc:institutional_code" xlink:type="simple">UNAM</named-content>.</p></tp:treatment-sec><tp:treatment-sec sec-type="material"><title>Other material.</title><p>Mexico, Campeche, Cueva Actún Guachapil (cave), 1 male, 1 female and 2 juveniles on slides. Original label: 14/iv/2012, 22.iii.1997, A. Ruiz and S. Aguilar col., ext. guano; 1 female on slide, 29.v. 1997, J. G. Palacios col., ext. guano. Material deposited at Facultad de Ciencias, <named-content xmlns:xlink="http://www.w3.org/1999/xlink" content-type="dwc:institutional_code" xlink:type="simple">UNAM</named-content>.</p></tp:treatment-sec><tp:treatment-sec sec-type="Diagnosis"><title>Diagnosis.</title><p>Unpaired seta a0 between antennal basis. Labral chaetae R<sub>1</sub> and R<sub>2</sub> thick, curved and smooth. Oral fold with 1+1 sword-like macrosetae. Basomedian field of labium with 6+6 setae. <abbrev xmlns:xlink="http://www.w3.org/1999/xlink" xlink:title="antennal segment" xlink:type="simple">Ant</abbrev>. III with small globular sensillum. Manubrium with 4+4 posterior setae. Mucro with both lamellae serrated and with rounded tip.</p></tp:treatment-sec><tp:treatment-sec sec-type="Description"><title>Description.</title><p>For lengths of different character see Table <xref ref-type="table" rid="T1">1</xref>. Body length 0.5–0.7 mm. Habitus globular, as other members of <tp:taxon-name><tp:taxon-name-part taxon-name-part-type="family">Neelidae</tp:taxon-name-part></tp:taxon-name>. No pigmentation, cuticle finely granulated, <italic>linea ventralis</italic> without crossing with integumentary channels on ventral head back. Mid and hind <abbrev xmlns:xlink="http://www.w3.org/1999/xlink" xlink:title="abdominal segment" xlink:type="simple">Abd</abbrev>. with numerous spine-like microsetae, stouter spines around all sensory fields on body and apex of head.</p><table-wrap id="T1" position="float" orientation="portrait"><label>Table 1.</label><caption><p> Lengths (µm, mean in parenthesis) of different morphological characters of <italic><tp:taxon-name><tp:taxon-name-part taxon-name-part-type="genus">Spinaethorax</tp:taxon-name-part> <tp:taxon-name-part taxon-name-part-type="species">spinotricosus</tp:taxon-name-part></tp:taxon-name></italic> comb. n. (male, females and juvenile separately). </p></caption><table id="TID0EPNAE" rules="all"><tbody><tr><th rowspan="1" colspan="1">Body part</th><th rowspan="1" colspan="1">
              <italic><tp:taxon-name><tp:taxon-name-part taxon-name-part-type="genus">Spinaethorax</tp:taxon-name-part> <tp:taxon-name-part taxon-name-part-type="species">spinotricosus</tp:taxon-name-part></tp:taxon-name></italic> comb. n. male
                        </th><th rowspan="1" colspan="1">
              <italic><tp:taxon-name><tp:taxon-name-part taxon-name-part-type="genus">Spinaethorax</tp:taxon-name-part> <tp:taxon-name-part taxon-name-part-type="species">spinotricosus</tp:taxon-name-part></tp:taxon-name></italic> comb. n., females</th><th rowspan="1" colspan="1">
              <italic><tp:taxon-name><tp:taxon-name-part taxon-name-part-type="genus">Spinaethorax</tp:taxon-name-part> <tp:taxon-name-part taxon-name-part-type="species">spinotricosus</tp:taxon-name-part></tp:taxon-name></italic> comb. n., juvenile</th></tr><tr><td rowspan="1" colspan="1">Body total</td><td rowspan="1" colspan="1">520</td><td rowspan="1" colspan="1">530–720 (605)</td><td rowspan="1" colspan="1">350–500 (445)</td></tr><tr><td rowspan="1" colspan="1">Head width</td><td rowspan="1" colspan="1">135</td><td rowspan="1" colspan="1">133–215 (162)</td><td rowspan="1" colspan="1">100–130 (121.2)</td></tr><tr><td rowspan="1" colspan="1">Head length</td><td rowspan="1" colspan="1">170</td><td rowspan="1" colspan="1">183–237 (209)</td><td rowspan="1" colspan="1">130–167 (154.8)</td></tr><tr><td rowspan="1" colspan="1">R1 labrum</td><td rowspan="1" colspan="1">8</td><td rowspan="1" colspan="1">9–12 (10)</td><td rowspan="1" colspan="1">7–8 (7.6)</td></tr><tr><td rowspan="1" colspan="1">R2 labrum</td><td rowspan="1" colspan="1">10</td><td rowspan="1" colspan="1">10–14 (11.5)</td><td rowspan="1" colspan="1">8–10 (9.3)</td></tr><tr><td rowspan="1" colspan="1">Antenna</td><td rowspan="1" colspan="1">120</td><td rowspan="1" colspan="1">125–145 (132.6)</td><td rowspan="1" colspan="1">94–112 (106.3)</td></tr><tr><td rowspan="1" colspan="1">
                    <abbrev xmlns:xlink="http://www.w3.org/1999/xlink" xlink:title="antennal segment" xlink:type="simple">Ant</abbrev>. I</td><td rowspan="1" colspan="1">10</td><td rowspan="1" colspan="1">11–13 (11.4)</td><td rowspan="1" colspan="1">9</td></tr><tr><td rowspan="1" colspan="1">
                    <abbrev xmlns:xlink="http://www.w3.org/1999/xlink" xlink:title="antennal segment" xlink:type="simple">Ant</abbrev>. II</td><td rowspan="1" colspan="1">23</td><td rowspan="1" colspan="1">25–30 (26.4)</td><td rowspan="1" colspan="1">18–23 (21.6)</td></tr><tr><td rowspan="1" colspan="1">
                    <abbrev xmlns:xlink="http://www.w3.org/1999/xlink" xlink:title="antennal segment" xlink:type="simple">Ant</abbrev>. III–IV</td><td rowspan="1" colspan="1">87</td><td rowspan="1" colspan="1">90–104 (97.5)</td><td rowspan="1" colspan="1">67–81 (76)</td></tr><tr><td rowspan="1" colspan="1">
                    <abbrev xmlns:xlink="http://www.w3.org/1999/xlink" xlink:title="antennal segment" xlink:type="simple">Ant</abbrev>. IV sensillum Sy</td><td rowspan="1" colspan="1">16</td><td rowspan="1" colspan="1">16–18 (16.6)</td><td rowspan="1" colspan="1">10–12 (11.3)</td></tr><tr><td rowspan="1" colspan="1">
                    <abbrev xmlns:xlink="http://www.w3.org/1999/xlink" xlink:title="antennal segment" xlink:type="simple">Ant</abbrev> IV macrosensilla S</td><td rowspan="1" colspan="1">23–29</td><td rowspan="1" colspan="1">20–32 (23–31)</td><td rowspan="1" colspan="1">14–24 (14.8–22.6)</td></tr><tr><td rowspan="1" colspan="1">Tibiotarsus I width</td><td rowspan="1" colspan="1">17</td><td rowspan="1" colspan="1">17–18 (17.5)</td><td rowspan="1" colspan="1">15–17 (16.4)</td></tr><tr><td rowspan="1" colspan="1">Tibiotarsus II width</td><td rowspan="1" colspan="1">17</td><td rowspan="1" colspan="1">16–19 (16.8)</td><td rowspan="1" colspan="1">14–17 (16)</td></tr><tr><td rowspan="1" colspan="1">Tibiotarsus III width</td><td rowspan="1" colspan="1">17</td><td rowspan="1" colspan="1">16–19 (17.4)</td><td rowspan="1" colspan="1">16–18 (16.5)</td></tr><tr><td rowspan="1" colspan="1">Unguis I</td><td rowspan="1" colspan="1">27</td><td rowspan="1" colspan="1">26–33 (28.7)</td><td rowspan="1" colspan="1">18–23 (21.2)</td></tr><tr><td rowspan="1" colspan="1">Unguis II</td><td rowspan="1" colspan="1">25</td><td rowspan="1" colspan="1">24–30 (26.3)</td><td rowspan="1" colspan="1">16–21 (19)</td></tr><tr><td rowspan="1" colspan="1">Unguis III</td><td rowspan="1" colspan="1">23</td><td rowspan="1" colspan="1">23–30 (25)</td><td rowspan="1" colspan="1">15–21 (18.8)</td></tr><tr><td rowspan="1" colspan="1">Unguiculus I</td><td rowspan="1" colspan="1">14</td><td rowspan="1" colspan="1">13–16 (14.1)</td><td rowspan="1" colspan="1">10–12 (11.2)</td></tr><tr><td rowspan="1" colspan="1">Unguiculus II</td><td rowspan="1" colspan="1">14</td><td rowspan="1" colspan="1">14–18 (15.5)</td><td rowspan="1" colspan="1">10–12 (11)</td></tr><tr><td rowspan="1" colspan="1">Unguiculus III</td><td rowspan="1" colspan="1">15</td><td rowspan="1" colspan="1">14–18 (16.1)</td><td rowspan="1" colspan="1">9–13 (11.5)</td></tr><tr><td rowspan="1" colspan="1">Manubrium</td><td rowspan="1" colspan="1">54</td><td rowspan="1" colspan="1">56–66 (60.3)</td><td rowspan="1" colspan="1">35–45 (42.5)</td></tr><tr><td rowspan="1" colspan="1">Dens (proximal part, <abbrev xmlns:xlink="http://www.w3.org/1999/xlink" xlink:title="proximal part of dens" xlink:type="simple">dp</abbrev>)</td><td rowspan="1" colspan="1">32</td><td rowspan="1" colspan="1">29–36 (32.3)</td><td rowspan="1" colspan="1">20–26 (23.3)</td></tr><tr><td rowspan="1" colspan="1">Dens (distal part, <abbrev xmlns:xlink="http://www.w3.org/1999/xlink" xlink:title="distal part of dens" xlink:type="simple">dd</abbrev>)</td><td rowspan="1" colspan="1">56</td><td rowspan="1" colspan="1">66–83 (71.2)</td><td rowspan="1" colspan="1">41–57 (55.6)</td></tr><tr><td rowspan="1" colspan="1">Mucro</td><td rowspan="1" colspan="1">67</td><td rowspan="1" colspan="1">65–87 (73.6)</td><td rowspan="1" colspan="1">42–58 (53.4)</td></tr><tr><td rowspan="1" colspan="1">Mucro width (middle part)</td><td rowspan="1" colspan="1">6</td><td rowspan="1" colspan="1">7–9 (7.7)</td><td rowspan="1" colspan="1">5–7 (6.1)</td></tr><tr><td rowspan="1" colspan="1">Macroseta on oral fold</td><td rowspan="1" colspan="1">25</td><td rowspan="1" colspan="1">25–30 (28)</td><td rowspan="1" colspan="1">18–23 (21)</td></tr><tr><td rowspan="1" colspan="1">Spines IL<sub>1</sub> on head
                        </td><td rowspan="1" colspan="1">37</td><td rowspan="1" colspan="1">35–42 (37.3)</td><td rowspan="1" colspan="1">28–30 (28.8)</td></tr><tr><td rowspan="1" colspan="1">Spines IL<sub>2</sub> on head
                        </td><td rowspan="1" colspan="1">33</td><td rowspan="1" colspan="1">28–36 (31.1)</td><td rowspan="1" colspan="1">21–26 (23.9)</td></tr><tr><td rowspan="1" colspan="1">Spines IL<sub>3</sub> on head
                        </td><td rowspan="1" colspan="1">30</td><td rowspan="1" colspan="1">28–33 (29.8)</td><td rowspan="1" colspan="1">17–25 (22.5)</td></tr><tr><td rowspan="1" colspan="1">Spines IL<sub>4</sub> on head
                        </td><td rowspan="1" colspan="1">20</td><td rowspan="1" colspan="1">17–21 (18.1)</td><td rowspan="1" colspan="1">12–15 (14)</td></tr></tbody></table></table-wrap><p>Head. Head length and width 215 and 145 µm, respectively. No eyes. Head with smooth, pointed ordinary setae and spines of different width and length (Fig. <xref ref-type="fig" rid="F1">1</xref>). Frontal part with ordinary setae (lateral ones longer than axial, 26–30 µm, respectively 10–16 µm), seta a0 present; medial part between posterior <abbrev xmlns:xlink="http://www.w3.org/1999/xlink" xlink:title="sensory field" xlink:type="simple">s.f</abbrev>. ordinary or slightly spine-like setae (20 µm); posterior part with 3+3 stouter spines IL<sub>1</sub>–IL<sub>3</sub> of different lengths (28–42 µm) and 1+1 smaller axial spines IL<sub>4</sub> (17–21 µm), others similar to smaller setae (10–14 µm). Labrum with 5,5,4 setae, 4 prelabrals. Pattern of labral setae (Fig. <xref ref-type="fig" rid="F1">2</xref>) after <xref ref-type="bibr" rid="B6">Massoud and Vannier (1967)</xref>: a-row: 2R<sub>1</sub> + 2R<sub>2</sub>, m-row: <!--PageBreak-->m + 2r<sub>1</sub> + 2r<sub>2</sub> and p-row with 5 ordinary setae (11 µm). Anterior R<sub>1</sub> and R<sub>2</sub> slightly thick, smooth and curved, R<sub>2</sub> (11 µm) longer than R<sub>1</sub> (9 µm). Medial setae (m-row) equal (11 µm), smooth median setae in one line with others. Maxillary palp simple, with 1 enlarged terminal seta (18 µm), 1 basal seta (14 µm) and 1 sublobal hair (Fig. <xref ref-type="fig" rid="F1">2</xref>). Basomedian field of labium with 6+6 setae (Fig. <xref ref-type="fig" rid="F1">5</xref>), median ones slightly longer <!--PageBreak--><!--PageBreak-->(12 µm) than others (10 µm); basolateral field with 1+1 setae (10 µm), oral fold with 1+1 basal setae (8 µm) and 1+1 terminal sword-like macrosetae (25–30 µm). Head with 3+3 smooth postmedian setae ventrally (Fig. <xref ref-type="fig" rid="F1">5</xref>); 2+2 anterior setae equal (16 µm); posterior 1+1 seta slightly curved at tip (18 µm). Mandible with 4 apical teeth, medial ones longer (Fig. <xref ref-type="fig" rid="F1">3</xref>). Maxilla as in Fig. <xref ref-type="fig" rid="F1">4</xref>.</p><p>Thorax and abdomen (Fig. <xref ref-type="fig" rid="F2">6</xref>). Dorsally with ordinary setae, swollen sensilla <abbrev xmlns:xlink="http://www.w3.org/1999/xlink" xlink:title="swollen sensilla" xlink:type="simple">s1, s2, s3, s3</abbrev>´, spines of different size (4–6 and 25–45 μm), 6+6 wax rods (wrc1, 2, 4, 6–8) with straight setae (3–4 µm) and 2+2 (<abbrev xmlns:xlink="http://www.w3.org/1999/xlink" xlink:title="free wax rod generating crypt" xlink:type="simple">wrc</abbrev> 3 and 5) with thicker and longer straight setae (6–7 µm). All <abbrev xmlns:xlink="http://www.w3.org/1999/xlink" xlink:title="free wax rod generating crypt" xlink:type="simple">wrc</abbrev> placed in small cuticular depressions. Trichobothria or their sockets not observed. <abbrev xmlns:xlink="http://www.w3.org/1999/xlink" xlink:title="thoracic segment" xlink:type="simple">Th</abbrev>. II with 3+3 ordinary setae (12–14 µm) and 6+6 stouter spines (25–36 µm) around thoracic sensory fields, axial spines smaller (25 µm); sensory fields at leg II base with 2+2 ordinary setae (20 µm), 3+3 stouter spines, anterior ones longer (45 µm) than posterior (26–28 µm), 1+1 lateral sensillum s1 (8 µm) broadened at tip and 1+1 swollen transparent rod with bifid tip and no base (8 µm) above <abbrev xmlns:xlink="http://www.w3.org/1999/xlink" xlink:title="sensory field" xlink:type="simple">s.f</abbrev>. of leg II. <abbrev xmlns:xlink="http://www.w3.org/1999/xlink" xlink:title="thoracic segment" xlink:type="simple">Th</abbrev>. III with 5+5 ordinary setae (6–8 µm), 4+4 <abbrev xmlns:xlink="http://www.w3.org/1999/xlink" xlink:title="free wax rod generating crypt" xlink:type="simple">wrc</abbrev> (<abbrev xmlns:xlink="http://www.w3.org/1999/xlink" xlink:title="free wax rod generating crypt" xlink:type="simple">wrc</abbrev> 1–4) and several small spine-like microsetae, whose overall number is not seen clearly; at leg III base with 1+1 ordinary seta (16 µm), 3+3 stouter spines, medial ones longer (42 µm) than lateral (22 µm) and 2+2 <abbrev xmlns:xlink="http://www.w3.org/1999/xlink" xlink:title="free wax rod generating crypt" xlink:type="simple">wrc</abbrev> (5, 6). Anterior <abbrev xmlns:xlink="http://www.w3.org/1999/xlink" xlink:title="abdominal segment" xlink:type="simple">Abd</abbrev>. medially with 1+1 <abbrev xmlns:xlink="http://www.w3.org/1999/xlink" xlink:title="free wax rod generating crypt" xlink:type="simple">wrc</abbrev> 7 and 2+2 swollen sensilla s3 and s3´; hind <abbrev xmlns:xlink="http://www.w3.org/1999/xlink" xlink:title="abdominal segment" xlink:type="simple">Abd</abbrev>. with abdominal sensory fields, which are surrounded by 2+2 ordinary setae (12 and 18 μm), 1+1 stouter spines (30 µm), 1+1 swollen sensilla s2 and 1+1 <abbrev xmlns:xlink="http://www.w3.org/1999/xlink" xlink:title="free wax rod generating crypt" xlink:type="simple">wrc</abbrev> 8 above <abbrev xmlns:xlink="http://www.w3.org/1999/xlink" xlink:title="abdominal segment" xlink:type="simple">Abd</abbrev>. <abbrev xmlns:xlink="http://www.w3.org/1999/xlink" xlink:title="sensory field" xlink:type="simple">s.f</abbrev>. Dorso and dorso-lateral anterior and hind abdomen covered with numerous spine-like microsetae (4–6 μm) arranged as in Figs <xref ref-type="fig" rid="F2">6</xref> and <xref ref-type="fig" rid="F2">10</xref>. Their overall number is not seen clearly. <abbrev xmlns:xlink="http://www.w3.org/1999/xlink" xlink:title="abdominal segment" xlink:type="simple">Abd</abbrev>. tergum VI with 3+3 setae (17 µm) and 1 unpaired axial seta (14 µm). Anal complex with three anal valves, each with on seta (7 µm). <abbrev xmlns:xlink="http://www.w3.org/1999/xlink" xlink:title="abdominal segment" xlink:type="simple">Abd</abbrev>. VI sternum with 4+4 setae (18–20 µm) and 2+2 very small globular structures (1–2 µm) next to anal valve setae. Female genital plate (<abbrev xmlns:xlink="http://www.w3.org/1999/xlink" xlink:title="abdominal segment" xlink:type="simple">Abd</abbrev>. V sternum, Fig. <xref ref-type="fig" rid="F2">10</xref>) with 4+4 setae (8–11 µm) and 1+1 axial microsetae (4 µm). Male genital plate with 5+5 ordinary setae (12 µm) arranged in circle and with 2+2 spine-like setae (7 µm) difficult to observe (Fig. <xref ref-type="fig" rid="F2">9</xref>), laterally surrounded with 4+4 setae (18 µm). <abbrev xmlns:xlink="http://www.w3.org/1999/xlink" xlink:title="abdominal segment" xlink:type="simple">Abd</abbrev>. IV sternum with 3+3 setae in one row (18–20 µm), one seta more laterally and 1+1 distal setae (8 µm). Lateral part of <abbrev xmlns:xlink="http://www.w3.org/1999/xlink" xlink:title="abdominal segment" xlink:type="simple">Abd</abbrev>. IV sternum with 1+1 short and pointed neosminthuroid setae (6 µm) (Fig. <xref ref-type="fig" rid="F2">10</xref>).</p><p>Appendages. <abbrev xmlns:xlink="http://www.w3.org/1999/xlink" xlink:title="antennal segment" xlink:type="simple">Ant</abbrev>. III and IV not separated (Fig. <xref ref-type="fig" rid="F3">11</xref>). Length of antennae 140 µm, ratio antenna/head = 0.65; length of antennal segments I, II, III–IV as 11, 26 and 103 µm. <abbrev xmlns:xlink="http://www.w3.org/1999/xlink" xlink:title="antennal segment" xlink:type="simple">Ant</abbrev>. I furnished with 3 short setae (8–10 µm). <abbrev xmlns:xlink="http://www.w3.org/1999/xlink" xlink:title="antennal segment" xlink:type="simple">Ant</abbrev>. II with 1 medial seta and 5 apical setae arranged in a whorl. <abbrev xmlns:xlink="http://www.w3.org/1999/xlink" xlink:title="antennal segment" xlink:type="simple">Ant</abbrev>. III organ consists of 2 transparent rods (7 µm), 1 leaf-like transparent sensillum Sg (12 µm) and spine-like seta (7 µm). Proximal part of <abbrev xmlns:xlink="http://www.w3.org/1999/xlink" xlink:title="antennal segment" xlink:type="simple">Ant</abbrev>. III bears 1 globular sensillum Sg (4 µm). <abbrev xmlns:xlink="http://www.w3.org/1999/xlink" xlink:title="antennal segment" xlink:type="simple">Ant</abbrev>. IV with 13 curved macrosensilla S finely blunt at tip (24–32 µm); subapically with 1 long and thick subapical sensillum Sy (16–18 µm) and with 1 thick shorter apical sensillum Sx broadened at tip (12–14 µm); <abbrev xmlns:xlink="http://www.w3.org/1999/xlink" xlink:title="antennal segment" xlink:type="simple">Ant</abbrev>. IV organ like a tiny, hardly visible spine (5 µm); apically with curved setae a and sa apical in position (10 µm). Complete chaetotaxy of antennae provided in Table <xref ref-type="table" rid="T2">2</xref>. Setae numbers of legs I–III (Figs <xref ref-type="fig" rid="F4">13–15</xref>): <abbrev xmlns:xlink="http://www.w3.org/1999/xlink" xlink:title="subcoxae" xlink:type="simple">scx</abbrev> I: 1, 1, 3 (one spine); <abbrev xmlns:xlink="http://www.w3.org/1999/xlink" xlink:title="subcoxae" xlink:type="simple">scx</abbrev> II: <!--PageBreak--><!--PageBreak-->1, 1, 1; coxae: 1, 1, 2; trochantera: 4, 3, 3; femora: 8, 8, 8 and tibiotarsi: 13, 14, 13. Thin meso- or microsetae as in following numbers on leg I: femur with 2; on leg II: femur with 1; on leg III: trochanter with 1, femur with 1. For complete setation of legs see Table <xref ref-type="table" rid="T3">3</xref>. Tibiotarsal tenent hairs ordinary, straight and pointed (16–18 µm). Unguis narrow, in distal part bended; both unguis and unguiculus unequally long in leg I, II and III: unguis 31, 27 and 26 µm, respectively, unguiculus 14, 15 and 16 µm, <!--PageBreak--><!--PageBreak-->respectively. Length ratio unguis I, II, III / ti. I, II, III width (31, 27, 26/ 17, 16, 17 µm) = 1.8, 1.7, 1.5. Unguis I and III with three auxiliary lamellae la, lp, Bp, unguis II with only lp and Bp (Fig. <xref ref-type="fig" rid="F4">14</xref>); unguiculus I with small internal tooth on distal part, II and III untoothed and III with bended tip; unguiculi without apical filament and basal lamellae. Ventral tube with 2+2 distal setae and without posterior lobe (Fig. <xref ref-type="fig" rid="F2">7</xref>). Retinaculum with 3+3 teeth, no setae on corpus (Fig. <xref ref-type="fig" rid="F2">8</xref>). Furcula well developed (Fig. <xref ref-type="fig" rid="F3">12</xref>), length of manubrium, dens (<abbrev xmlns:xlink="http://www.w3.org/1999/xlink" xlink:title="proximal part of dens" xlink:type="simple">dp</abbrev> and <abbrev xmlns:xlink="http://www.w3.org/1999/xlink" xlink:title="distal part of dens" xlink:type="simple">dd</abbrev>) and mucro: 56, 31, 71 and 74 µm, respectively. Manubrium with 4+4 setae posteriorly, lateral ones shorter (10–15 µm) than axial (16–20 µm). Dens in proximal part (<abbrev xmlns:xlink="http://www.w3.org/1999/xlink" xlink:title="proximal part of dens" xlink:type="simple">dp</abbrev>) with 2+2 posterior setae, lateral ones (14 µm) shorter than those axial (22 µm); distal part (<abbrev xmlns:xlink="http://www.w3.org/1999/xlink" xlink:title="distal part of dens" xlink:type="simple">dd</abbrev>) apically with 2+2 broad, blunt lateral spines (9 µm) and 1 medial sharp spine (7 µm) on anterior side; with 2 external (E1–E2) posteriorly and 2 internal (J1–J2) spines (6–7 µm each, distal with short apical filament), and 1 medial, subapical seta (18 µm). Mucro with serrated lamellae and rounded tip. Base of mucro furnished with small scale without base. Middle mucro width 7 µm.</p><table-wrap id="T2" position="float" orientation="portrait"><label>Table 2.</label><caption><p> Chaetotaxy of antennae in <italic><tp:taxon-name><tp:taxon-name-part taxon-name-part-type="genus">Spinaethorax</tp:taxon-name-part> <tp:taxon-name-part taxon-name-part-type="species">spinotricosus</tp:taxon-name-part></tp:taxon-name></italic> comb. n. </p></caption><table id="TID0EEFAG" rules="all"><tbody><tr><th rowspan="1" colspan="1"/><th rowspan="1" colspan="4">
              <italic><tp:taxon-name><tp:taxon-name-part taxon-name-part-type="genus">Spinaethorax</tp:taxon-name-part> <tp:taxon-name-part taxon-name-part-type="species">spinotricosus</tp:taxon-name-part></tp:taxon-name></italic> comb. n.</th></tr><tr><th rowspan="1" colspan="1"/><th rowspan="1" colspan="1">Chaetae</th><th rowspan="1" colspan="1">S</th><th rowspan="1" colspan="1">Sg</th><th rowspan="1" colspan="1">Misc</th></tr><tr><td rowspan="1" colspan="1">
                    <abbrev xmlns:xlink="http://www.w3.org/1999/xlink" xlink:title="antennal segment" xlink:type="simple">Ant</abbrev>. I</td><td rowspan="1" colspan="1">3</td><td rowspan="1" colspan="1">0</td><td rowspan="1" colspan="1">0</td><td rowspan="1" colspan="1"/></tr><tr><td rowspan="1" colspan="1">
                    <abbrev xmlns:xlink="http://www.w3.org/1999/xlink" xlink:title="antennal segment" xlink:type="simple">Ant</abbrev>. II</td><td rowspan="1" colspan="1">6</td><td rowspan="1" colspan="1">0</td><td rowspan="1" colspan="1">0</td><td rowspan="1" colspan="1"/></tr><tr><td rowspan="1" colspan="1">
                    <abbrev xmlns:xlink="http://www.w3.org/1999/xlink" xlink:title="antennal segment" xlink:type="simple">Ant</abbrev>. III</td><td rowspan="1" colspan="1">15</td><td rowspan="1" colspan="1">0</td><td rowspan="1" colspan="1">0</td><td rowspan="1" colspan="1">2 Sensory organs,<break/> 1 spine-like chaeta,<break/> 1 globular sensillum Sg, 1 leaf-like sensillum Sg</td></tr><tr><td rowspan="1" colspan="1">
                    <abbrev xmlns:xlink="http://www.w3.org/1999/xlink" xlink:title="antennal segment" xlink:type="simple">Ant</abbrev>. IV</td><td rowspan="1" colspan="1">13</td><td rowspan="1" colspan="1">13</td><td rowspan="1" colspan="1">0</td><td rowspan="1" colspan="1">1 Sx; 1 Sy; 1 Or; 1a; 1sa</td></tr></tbody></table></table-wrap><table-wrap id="T3" position="float" orientation="portrait"><label>Table 3.</label><caption><p> Setation of legs in <italic><tp:taxon-name><tp:taxon-name-part taxon-name-part-type="genus">Spinaethorax</tp:taxon-name-part> <tp:taxon-name-part taxon-name-part-type="species">spinotricosus</tp:taxon-name-part></tp:taxon-name></italic> comb. n. </p></caption><table id="TID0EKKAG" rules="all"><tbody><tr><th rowspan="1" colspan="1"/><th rowspan="1" colspan="3">
              <italic><tp:taxon-name><tp:taxon-name-part taxon-name-part-type="genus">Spinaethorax</tp:taxon-name-part> <tp:taxon-name-part taxon-name-part-type="species">spinotricosus</tp:taxon-name-part></tp:taxon-name></italic> comb. n.</th></tr><tr><th rowspan="1" colspan="1"/><th rowspan="1" colspan="1">Leg I</th><th rowspan="1" colspan="1">Leg II</th><th rowspan="1" colspan="1">Leg III</th></tr><tr><td rowspan="1" colspan="1">Subcoxae I</td><td rowspan="1" colspan="1">1</td><td rowspan="1" colspan="1">1</td><td rowspan="1" colspan="1">3</td></tr><tr><td rowspan="1" colspan="1">Subcoxae II</td><td rowspan="1" colspan="1">1</td><td rowspan="1" colspan="1">1</td><td rowspan="1" colspan="1">1</td></tr><tr><td rowspan="1" colspan="1">Coxae</td><td rowspan="1" colspan="1">1</td><td rowspan="1" colspan="1">1</td><td rowspan="1" colspan="1">2</td></tr><tr><td rowspan="1" colspan="1">Trochanter</td><td rowspan="1" colspan="1">4</td><td rowspan="1" colspan="1">3</td><td rowspan="1" colspan="1">3</td></tr><tr><td rowspan="1" colspan="1">Femur</td><td rowspan="1" colspan="1">8</td><td rowspan="1" colspan="1">8</td><td rowspan="1" colspan="1">8</td></tr><tr><td rowspan="1" colspan="1">Tibiotarsus</td><td rowspan="1" colspan="1">13</td><td rowspan="1" colspan="1">14</td><td rowspan="1" colspan="1">13</td></tr></tbody></table></table-wrap><p>Sensory fields (Figs <xref ref-type="fig" rid="F1">1</xref>, <xref ref-type="fig" rid="F2">6</xref>, <xref ref-type="fig" rid="F4">14</xref> and <xref ref-type="fig" rid="F4">15</xref>). 6+6 <abbrev xmlns:xlink="http://www.w3.org/1999/xlink" xlink:title="sensory field" xlink:type="simple">s.f</abbrev>. placed in depressions each with secretory rod (10–12 µm), i.e. blunt seta with basal part inserted on cuticle and placed in upper margin of the field. Following arrangement: (a) anterior and posterior field on head (<abbrev xmlns:xlink="http://www.w3.org/1999/xlink" xlink:title="sensory field" xlink:type="simple">s.f</abbrev>. 1, 15 × 10 and <abbrev xmlns:xlink="http://www.w3.org/1999/xlink" xlink:title="sensory field" xlink:type="simple">s.f</abbrev>. 2, 20 × 10 µm) each with secretory rod and 1 seta on margin (14–18 µm); (b) thoracic field (<abbrev xmlns:xlink="http://www.w3.org/1999/xlink" xlink:title="sensory field" xlink:type="simple">s.f</abbrev>. 3; 35 × 20 µm) with secretory rod, 3 internal spines <!--PageBreak-->(4 µm) arranged in triangle, 2 external marginal setae (12–14 µm) and 6 sword-like spines of different lengths (25–36 µm), 3 spines are in anterior position and 3 spines above <abbrev xmlns:xlink="http://www.w3.org/1999/xlink" xlink:title="sensory field" xlink:type="simple">s.f</abbrev>. in axial position; (c) fields at base of legs II and III (<abbrev xmlns:xlink="http://www.w3.org/1999/xlink" xlink:title="sensory field" xlink:type="simple">s.f</abbrev>. 4, 5; 20 × 15 µm) each with secretory rod, 2 internal spines (4 µm) in <abbrev xmlns:xlink="http://www.w3.org/1999/xlink" xlink:title="sensory field" xlink:type="simple">s.f</abbrev>. 4 and 1 internal spine (4 µm) in <abbrev xmlns:xlink="http://www.w3.org/1999/xlink" xlink:title="sensory field" xlink:type="simple">s.f</abbrev>. 5. S.f 4 with 2 marginal external setae (20 µm), 3 stouter sword-like spines, medial ones longer (45 µm) than lateral (26–28 µm), 1 lateral sensillum s1 broadened at tip (8 µm) and 1 swollen rod with split tip and without base (8 µm) above <abbrev xmlns:xlink="http://www.w3.org/1999/xlink" xlink:title="sensory field" xlink:type="simple">s.f</abbrev>. 4. S.f. 5 with 1 marginal external seta (16 µm), 3 stouter sword-like spines, medial ones longer (42 µm) than lateral (22 µm); (d) abdominal field (<abbrev xmlns:xlink="http://www.w3.org/1999/xlink" xlink:title="sensory field" xlink:type="simple">s.f</abbrev>. 6; 30 × 25 µm) with secretory rod, 1 internal spine (4 µm), 2 marginal ordinary setae (12 and 18 μm), 1 sword-like spine above <abbrev xmlns:xlink="http://www.w3.org/1999/xlink" xlink:title="sensory field" xlink:type="simple">s.f</abbrev>. (30 µm) and 1 swollen sensillum s2 on the margin of <abbrev xmlns:xlink="http://www.w3.org/1999/xlink" xlink:title="sensory field" xlink:type="simple">s.f</abbrev>. (6 μm). Wrc 8 is located above <abbrev xmlns:xlink="http://www.w3.org/1999/xlink" xlink:title="abdominal segment" xlink:type="simple">Abd</abbrev>. <abbrev xmlns:xlink="http://www.w3.org/1999/xlink" xlink:title="sensory field" xlink:type="simple">s.f</abbrev>.</p><p>Both sexes known.</p></tp:treatment-sec><tp:treatment-sec sec-type="Etymology"><title>Etymology.</title><p>The genus is named after the spine-like setae on thorax and abdomen.</p></tp:treatment-sec><tp:treatment-sec sec-type="Distribution and ecology"><title>Distribution and ecology.</title><p>
            <italic><tp:taxon-name><tp:taxon-name-part taxon-name-part-type="genus">Spinaethorax</tp:taxon-name-part> <tp:taxon-name-part taxon-name-part-type="species">spinotricosus</tp:taxon-name-part></tp:taxon-name></italic> is currently known from two caves and is putatively spread in the cave systems of Yucatán Peninsula, mainly in places with accumulation of bat guano or other type of rich organic material.</p></tp:treatment-sec><tp:treatment-sec sec-type="Variation"><title>Variation.</title><p>The young have only one proximal seta on dens.</p></tp:treatment-sec><ref-list><ref id="B6"><mixed-citation xmlns:xlink="http://www.w3.org/1999/xlink" xlink:type="simple">
          <person-group><name name-style="western"><surname>Massoud</surname><given-names>Z</given-names></name><name name-style="western"><surname>Vannier</surname><given-names>G</given-names></name></person-group> (<year>1967</year>) <article-title>Revision du genre <italic><tp:taxon-name><tp:taxon-name-part taxon-name-part-type="genus">Neelus</tp:taxon-name-part></tp:taxon-name></italic> Folsom 1896 (<tp:taxon-name><tp:taxon-name-part taxon-name-part-type="order">Collembola</tp:taxon-name-part></tp:taxon-name>) et description de <italic><tp:taxon-name><tp:taxon-name-part taxon-name-part-type="genus">Neelus</tp:taxon-name-part> <tp:taxon-name-part taxon-name-part-type="species">labralisetosus</tp:taxon-name-part></tp:taxon-name></italic> n. sp. des Iles Salomon.</article-title> <source>Revue d´Écologie et Biologie du Sol</source> <volume>4</volume>: <fpage>625</fpage>–<lpage>637</lpage>.</mixed-citation></ref></ref-list></tp:taxon-treatment>
