# Supplementary material for: A new genus of Neelidae (Collembola) from Mexican caves
Source: Zookeys. 2016 Feb 24;(569):37–51. doi: 10.3897/zookeys.569.5984 (PMC4829678; doi:10.3897/zookeys.569.5984)
Supplement: XML Treatment for Spinaethorax tonoius [file zookeys.569.5984-treatment2.xml]

<!DOCTYPE tp:taxon-treatment
  PUBLIC "-//TaxonX//DTD Taxonomic Treatment Publishing DTD v0 20100105//EN" "tax-treatment-NSO.dtd">
<tp:taxon-treatment xmlns:tp="http://www.plazi.org/taxpub"><tp:treatment-meta><kwd-group><label>Taxon classification</label><kwd><named-content content-type="kingdom">Animalia</named-content></kwd><kwd><named-content content-type="order">Collembola</named-content></kwd><kwd><named-content content-type="family">Neelidae</named-content></kwd></kwd-group><mixed-citation publication-type="journal"><person-group><name><surname>Papáč</surname><given-names>Vladimír</given-names></name><name><surname>Palacios-Vargas</surname><given-names>José G.</given-names></name></person-group><article-title>A new genus of <tp:taxon-name><tp:taxon-name-part taxon-name-part-type="family">Neelidae</tp:taxon-name-part></tp:taxon-name> (<tp:taxon-name><tp:taxon-name-part taxon-name-part-type="order">Collembola</tp:taxon-name-part></tp:taxon-name>) from Mexican caves</article-title><source>Zookeys</source><day>24</day><month>2</month><year>2016</year><volume>2016</volume><issue>569</issue><fpage>37</fpage><lpage>51</lpage><pub-id pub-id-type="doi">10.3897/zookeys.569.5984</pub-id></mixed-citation></tp:treatment-meta><tp:nomenclature><tp:taxon-name>
            <tp:taxon-name-part taxon-name-part-type="genus">Spinaethorax</tp:taxon-name-part>
            <tp:taxon-name-part taxon-name-part-type="species">tonoius</tp:taxon-name-part>
          </tp:taxon-name><tp:taxon-authority>(Palacios-Vargas &amp; Sánchez, 1999)</tp:taxon-authority><tp:taxon-status xmlns:xlink="http://www.w3.org/1999/xlink" xlink:type="simple">comb. n.</tp:taxon-status></tp:nomenclature><tp:treatment-sec sec-type="Note"><title>Note.</title><p>This species, described from a cave in State of Guerrero, shares with new type species of the genus similar generic characters like presence of sword-like macrosetae on oral fold, globular sensillum on <abbrev xmlns:xlink="http://www.w3.org/1999/xlink" xlink:title="antennal segment" xlink:type="simple">Ant</abbrev>. III., stouter spines on <abbrev xmlns:xlink="http://www.w3.org/1999/xlink" xlink:title="thoracic segment" xlink:type="simple">Th</abbrev>., fusion of <abbrev xmlns:xlink="http://www.w3.org/1999/xlink" xlink:title="antennal segment" xlink:type="simple">Ant</abbrev>. III and IV, 3+3 setae around <abbrev xmlns:xlink="http://www.w3.org/1999/xlink" xlink:title="abdominal segment" xlink:type="simple">Abd</abbrev>. <abbrev xmlns:xlink="http://www.w3.org/1999/xlink" xlink:title="sensory field" xlink:type="simple">s.f</abbrev>., 2+2 setae on proximal part of dens and absence of E3 spine on distal part of dens. The main differences consist in setation of hind <abbrev xmlns:xlink="http://www.w3.org/1999/xlink" xlink:title="abdominal segment" xlink:type="simple">Abd</abbrev>. (numerous thickened macrosetae in <italic><tp:taxon-name><tp:taxon-name-part taxon-name-part-type="genus">Spinaethorax</tp:taxon-name-part> <tp:taxon-name-part taxon-name-part-type="species">tonoius</tp:taxon-name-part></tp:taxon-name></italic> comb. n. vs. numerous spine-like microsetae in <italic><tp:taxon-name><tp:taxon-name-part taxon-name-part-type="genus">Spinaethorax</tp:taxon-name-part> <tp:taxon-name-part taxon-name-part-type="species">spinotricosus</tp:taxon-name-part></tp:taxon-name></italic> comb. n.), in chaetotaxy of the apex of head (only one spine IL <sub>1</sub> in <italic><tp:taxon-name><tp:taxon-name-part taxon-name-part-type="genus">Spinaethorax</tp:taxon-name-part> <tp:taxon-name-part taxon-name-part-type="species">tonoius</tp:taxon-name-part></tp:taxon-name></italic> comb. n. vs. three spines IL <sub>1</sub>–IL <sub>3</sub> in <italic><tp:taxon-name><tp:taxon-name-part taxon-name-part-type="genus">Spinaethorax</tp:taxon-name-part> <tp:taxon-name-part taxon-name-part-type="species">spinotricosus</tp:taxon-name-part></tp:taxon-name></italic> comb. n.), in the structure of tenent hairs on <abbrev xmlns:xlink="http://www.w3.org/1999/xlink" xlink:title="tibiotarsus" xlink:type="simple">Ti</abbrev>. (more developed in <italic><tp:taxon-name><tp:taxon-name-part taxon-name-part-type="genus">Spinaethorax</tp:taxon-name-part> <tp:taxon-name-part taxon-name-part-type="species">tonoius</tp:taxon-name-part></tp:taxon-name></italic> comb. n. vs. shorter in <italic><tp:taxon-name><tp:taxon-name-part taxon-name-part-type="genus">Spinaethorax</tp:taxon-name-part> <tp:taxon-name-part taxon-name-part-type="species">spinotricosus</tp:taxon-name-part></tp:taxon-name></italic> comb. n.) and in setation around <abbrev xmlns:xlink="http://www.w3.org/1999/xlink" xlink:title="abdominal segment" xlink:type="simple">Abd</abbrev> <abbrev xmlns:xlink="http://www.w3.org/1999/xlink" xlink:title="sensory field" xlink:type="simple">s.f</abbrev>. (absence of axial spine in <italic><tp:taxon-name><tp:taxon-name-part taxon-name-part-type="genus">Spinaethorax</tp:taxon-name-part> <tp:taxon-name-part taxon-name-part-type="species">tonoius</tp:taxon-name-part></tp:taxon-name></italic> comb. n. vs. presence of spine in <italic><tp:taxon-name><tp:taxon-name-part taxon-name-part-type="genus">Spinaethorax</tp:taxon-name-part> <tp:taxon-name-part taxon-name-part-type="species">spinotricosus</tp:taxon-name-part></tp:taxon-name></italic> comb. n.). Species description is based only on one adult specimen (holotype) and does not allow us to describe it in an appropriate way, along with drawings and measurements.</p></tp:treatment-sec><tp:treatment-sec sec-type="Discussion"><title>Discussion.</title><p> The family <tp:taxon-name><tp:taxon-name-part taxon-name-part-type="family">Neelidae</tp:taxon-name-part></tp:taxon-name> was for a long time an overlooked group of <tp:taxon-name><tp:taxon-name-part taxon-name-part-type="order">Collembola</tp:taxon-name-part></tp:taxon-name>, mainly due to its small size and lack of diagnostic characters. In spite of the foregoing facts recent years molecular phylogenetic analysis have revealed unexpected diversity within this family (<xref ref-type="bibr" rid="B10">Schneider et al. 2011</xref>). Recently <italic><tp:taxon-name><tp:taxon-name-part taxon-name-part-type="genus">Neelus</tp:taxon-name-part></tp:taxon-name></italic> has been revised (<xref ref-type="bibr" rid="B5">Kováč and Papáč 2010</xref>) as well as <italic><tp:taxon-name><tp:taxon-name-part taxon-name-part-type="genus">Megalothorax</tp:taxon-name-part></tp:taxon-name></italic> with a redescription of the nominal species <italic><tp:taxon-name><tp:taxon-name-part taxon-name-part-type="genus">Megalothorax</tp:taxon-name-part> <tp:taxon-name-part taxon-name-part-type="species">minimus</tp:taxon-name-part></tp:taxon-name></italic> (Schneider &amp; D´Haese, 2013). Soon after additional new taxonomical characters in genus <italic><tp:taxon-name><tp:taxon-name-part taxon-name-part-type="genus">Megalothorax</tp:taxon-name-part></tp:taxon-name></italic> were defined (<xref ref-type="bibr" rid="B9">Papáč and Kováč 2013</xref>). <italic><tp:taxon-name><tp:taxon-name-part taxon-name-part-type="genus">Spinaethorax</tp:taxon-name-part> <tp:taxon-name-part taxon-name-part-type="species">spinotrichosus</tp:taxon-name-part></tp:taxon-name></italic> comb. n. and <italic><tp:taxon-name><tp:taxon-name-part taxon-name-part-type="genus">Spinaethorax</tp:taxon-name-part> <tp:taxon-name-part taxon-name-part-type="species">tonoius</tp:taxon-name-part></tp:taxon-name></italic> comb. n. share many specific characters. <!--PageBreak--><!--PageBreak-->These species were included in the genus <italic><tp:taxon-name><tp:taxon-name-part taxon-name-part-type="genus">Megalothorax</tp:taxon-name-part></tp:taxon-name></italic> (Palacios-Vargas &amp; Sánchez, 1999), because some features (fusion of <abbrev xmlns:xlink="http://www.w3.org/1999/xlink" xlink:title="antennal segment" xlink:type="simple">Ant</abbrev>. segments III and IV, absence of E3 spine on distal dens) indicated that those specimens belonged to this genus. On the other hand, some characters link those specimens to <italic><tp:taxon-name><tp:taxon-name-part taxon-name-part-type="genus">Neelus</tp:taxon-name-part></tp:taxon-name></italic> (<abbrev xmlns:xlink="http://www.w3.org/1999/xlink" xlink:title="proximal part of dens" xlink:type="simple">dp</abbrev> with 2+2 setae - except <italic><tp:taxon-name><tp:taxon-name-part taxon-name-part-type="genus">Neelus</tp:taxon-name-part> <tp:taxon-name-part taxon-name-part-type="species">fimbriatus</tp:taxon-name-part></tp:taxon-name></italic>, 1+1 neosminthuroid setae at the base of <abbrev xmlns:xlink="http://www.w3.org/1999/xlink" xlink:title="abdominal segment" xlink:type="simple">Abd</abbrev>. IV sternite). <xref ref-type="bibr" rid="B11">Schneider and D´Haese (2013)</xref> stated that chaetotaxy of <italic><tp:taxon-name><tp:taxon-name-part taxon-name-part-type="genus">Megalothorax</tp:taxon-name-part> <tp:taxon-name-part taxon-name-part-type="species">spinotricosus</tp:taxon-name-part></tp:taxon-name></italic> clearly differs from the other <italic><tp:taxon-name><tp:taxon-name-part taxon-name-part-type="genus">Megalothorax</tp:taxon-name-part></tp:taxon-name></italic> by the presence of great number of microsetae on <abbrev xmlns:xlink="http://www.w3.org/1999/xlink" xlink:title="abdominal segment" xlink:type="simple">Abd</abbrev>. and pointed out that <italic><tp:taxon-name><tp:taxon-name-part taxon-name-part-type="genus">Megalothorax</tp:taxon-name-part> <tp:taxon-name-part taxon-name-part-type="species">spinotricosus</tp:taxon-name-part></tp:taxon-name></italic> deserved its own genus. On the basis of recent diagnostic features, material of these two species was re-examined arriving to the same conclusion as <xref ref-type="bibr" rid="B11">Schneider and D´Haese (2013)</xref> that they represent a new genus in the <tp:taxon-name><tp:taxon-name-part taxon-name-part-type="family">Neelidae</tp:taxon-name-part></tp:taxon-name>. <italic><tp:taxon-name><tp:taxon-name-part taxon-name-part-type="genus">Spinaethorax</tp:taxon-name-part></tp:taxon-name></italic> gen. n. differs from other genera by striking morphological features and combinations, which clearly separate them, e.g. sword-like macrosetae on oral fold, six setae on basomedian field of labium, <abbrev xmlns:xlink="http://www.w3.org/1999/xlink" xlink:title="antennal segment" xlink:type="simple">Ant</abbrev>. III and IV fused, presence of small globular sensillum Sg on <abbrev xmlns:xlink="http://www.w3.org/1999/xlink" xlink:title="antennal segment" xlink:type="simple">Ant</abbrev>. III, three marginal setae around abdominal sensory field, absence of spine E3 on <abbrev xmlns:xlink="http://www.w3.org/1999/xlink" xlink:title="distal part of dens" xlink:type="simple">dd</abbrev> and <abbrev xmlns:xlink="http://www.w3.org/1999/xlink" xlink:title="proximal part of dens" xlink:type="simple">dp</abbrev> with two seate. For comparison with other genera see Table <xref ref-type="table" rid="T4">4</xref>. </p><table-wrap id="T4" position="float" orientation="portrait"><label>Table 4.</label><caption><p>Differential characters for the genera of the order <tp:taxon-name><tp:taxon-name-part taxon-name-part-type="suborder">Neelipleona</tp:taxon-name-part></tp:taxon-name>.</p></caption><table id="TID0E4PAG" rules="all"><tbody><tr><th rowspan="1" colspan="1">Character</th><th rowspan="1" colspan="1">
              <italic><tp:taxon-name><tp:taxon-name-part taxon-name-part-type="genus">Megalothorax</tp:taxon-name-part></tp:taxon-name></italic> Willem, 1900</th><th rowspan="1" colspan="1">
              <italic><tp:taxon-name><tp:taxon-name-part taxon-name-part-type="genus">Neelides</tp:taxon-name-part></tp:taxon-name></italic> Caroli, 1912</th><th rowspan="1" colspan="1">
              <italic><tp:taxon-name><tp:taxon-name-part taxon-name-part-type="genus">Neelus</tp:taxon-name-part></tp:taxon-name></italic> Folsom,1896</th><th rowspan="1" colspan="1">
              <italic><tp:taxon-name><tp:taxon-name-part taxon-name-part-type="genus">Zelandothorax</tp:taxon-name-part></tp:taxon-name></italic> Delamare Deboutteville &amp; Massoud, 1963</th><th rowspan="1" colspan="1">
              <italic><tp:taxon-name><tp:taxon-name-part taxon-name-part-type="genus">Acanthoneelidus</tp:taxon-name-part></tp:taxon-name></italic> Bretfeld &amp; Griegel 2006</th><th rowspan="1" colspan="1">
              <italic><tp:taxon-name><tp:taxon-name-part taxon-name-part-type="genus">Spinaethorax</tp:taxon-name-part></tp:taxon-name></italic> gen. n.</th></tr><tr><td rowspan="1" colspan="1">Sensory fields</td><td rowspan="1" colspan="1">yes</td><td rowspan="1" colspan="1">no</td><td rowspan="1" colspan="1">yes</td><td rowspan="1" colspan="1">yes</td><td rowspan="1" colspan="1">yes</td><td rowspan="1" colspan="1">yes</td></tr><tr><td rowspan="1" colspan="1">
                    <abbrev xmlns:xlink="http://www.w3.org/1999/xlink" xlink:title="antennal segment" xlink:type="simple">Ant</abbrev>. III/IV fused</td><td rowspan="1" colspan="1">yes</td><td rowspan="1" colspan="1">no</td><td rowspan="1" colspan="1">no</td><td rowspan="1" colspan="1">yes</td><td rowspan="1" colspan="1">no</td><td rowspan="1" colspan="1">yes</td></tr><tr><td rowspan="1" colspan="1">Retinaculum teeth</td><td rowspan="1" colspan="1">3+3 or 4+4</td><td rowspan="1" colspan="1">2+2</td><td rowspan="1" colspan="1">3+3</td><td rowspan="1" colspan="1">4+4</td><td rowspan="1" colspan="1">4+4</td><td rowspan="1" colspan="1">3+3</td></tr><tr><td rowspan="1" colspan="1">Neosminthuroid chaetae at the base of <abbrev xmlns:xlink="http://www.w3.org/1999/xlink" xlink:title="abdominal segment" xlink:type="simple">Abd</abbrev>. IV sternite</td><td rowspan="1" colspan="1">2+2</td><td rowspan="1" colspan="1">4+4 or 5+5</td><td rowspan="1" colspan="1">1+1</td><td rowspan="1" colspan="1">2+2</td><td rowspan="1" colspan="1">1+1</td><td rowspan="1" colspan="1">1+1</td></tr><tr><td rowspan="1" colspan="1">Dental proximal setae (<abbrev xmlns:xlink="http://www.w3.org/1999/xlink" xlink:title="proximal part of dens" xlink:type="simple">dp</abbrev>)</td><td rowspan="1" colspan="1">1</td><td rowspan="1" colspan="1">1</td><td rowspan="1" colspan="1">2</td><td rowspan="1" colspan="1">1</td><td rowspan="1" colspan="1">1</td><td rowspan="1" colspan="1">2</td></tr><tr><td rowspan="1" colspan="1">Nr. of setae on basomedian field of labium</td><td rowspan="1" colspan="1">3+3 or 4+4</td><td rowspan="1" colspan="1">2+2</td><td rowspan="1" colspan="1">4+4</td><td rowspan="1" colspan="1">-</td><td rowspan="1" colspan="1">-</td><td rowspan="1" colspan="1">6+6</td></tr><tr><td rowspan="1" colspan="1">E3 spine/chaeta on distal part of dens (<abbrev xmlns:xlink="http://www.w3.org/1999/xlink" xlink:title="distal part of dens" xlink:type="simple">dd</abbrev>)</td><td rowspan="1" colspan="1">no</td><td rowspan="1" colspan="1">yes</td><td rowspan="1" colspan="1">yes</td><td rowspan="1" colspan="1">no</td><td rowspan="1" colspan="1">no</td><td rowspan="1" colspan="1">no</td></tr><tr><td rowspan="1" colspan="1">Nr. of setae around <abbrev xmlns:xlink="http://www.w3.org/1999/xlink" xlink:title="abdominal segment" xlink:type="simple">Abd</abbrev>. sf</td><td rowspan="1" colspan="1">5</td><td rowspan="1" colspan="1">absent sf</td><td rowspan="1" colspan="1">2</td><td rowspan="1" colspan="1">-</td><td rowspan="1" colspan="1">5</td><td rowspan="1" colspan="1">3</td></tr></tbody></table></table-wrap></tp:treatment-sec><ref-list><ref id="B10"><mixed-citation xmlns:xlink="http://www.w3.org/1999/xlink" xlink:type="simple">
          <person-group><name name-style="western"><surname>Schneider</surname><given-names>C</given-names></name><name name-style="western"><surname>Cruaud</surname><given-names>C</given-names></name><name name-style="western"><surname>D‘Haese</surname><given-names>CA</given-names></name></person-group> (<year>2011</year>) <article-title>Unexpected diversity in Nelipleona revealed by molecular phylogeny approach (<tp:taxon-name><tp:taxon-name-part taxon-name-part-type="superclass">Hexapoda</tp:taxon-name-part></tp:taxon-name>, <tp:taxon-name><tp:taxon-name-part taxon-name-part-type="order">Collembola</tp:taxon-name-part></tp:taxon-name>).</article-title> <source>Soil Organisms</source> <volume>83</volume>(<issue>3</issue>): <fpage>383</fpage>–<lpage>398</lpage>.</mixed-citation></ref><ref id="B5"><mixed-citation xmlns:xlink="http://www.w3.org/1999/xlink" xlink:type="simple">
          <person-group><name name-style="western"><surname>Kováč</surname><given-names>Ľ</given-names></name><name name-style="western"><surname>Papáč</surname><given-names>V</given-names></name></person-group> (<year>2010</year>) <article-title>Revision of the genus <italic><tp:taxon-name><tp:taxon-name-part taxon-name-part-type="genus">Neelus</tp:taxon-name-part></tp:taxon-name></italic> Folsom, 1896 (<tp:taxon-name><tp:taxon-name-part taxon-name-part-type="order">Collembola</tp:taxon-name-part></tp:taxon-name>, Neelida) with the description of two new troglobiotic species from Europe.</article-title> <source>Zootaxa</source> <volume>2663</volume>: <fpage>36</fpage>–<lpage>52</lpage>.</mixed-citation></ref><ref id="B9"><mixed-citation xmlns:xlink="http://www.w3.org/1999/xlink" xlink:type="simple">
          <person-group><name name-style="western"><surname>Papáč</surname><given-names>V</given-names></name><name name-style="western"><surname>Kováč</surname><given-names>Ľ</given-names></name></person-group> (<year>2013</year>) <article-title>Four new troglobiotic species of the genus <italic><tp:taxon-name><tp:taxon-name-part taxon-name-part-type="genus">Megalothorax</tp:taxon-name-part></tp:taxon-name></italic> Willem, 1900 (<tp:taxon-name><tp:taxon-name-part taxon-name-part-type="order">Collembola</tp:taxon-name-part></tp:taxon-name>: <tp:taxon-name><tp:taxon-name-part taxon-name-part-type="suborder">Neelipleona</tp:taxon-name-part></tp:taxon-name>) from the Carpathian Mountains (Slovakia, Romania).</article-title> <source>Zootaxa</source> <volume>3737</volume>(<issue>5</issue>): <fpage>545</fpage>–<lpage>575</lpage>. doi: <ext-link xlink:type="simple" ext-link-type="doi" xlink:href="10.11646/zootaxa.3737.5.3">10.11646/zootaxa.3737.5.3</ext-link></mixed-citation></ref><ref id="B11"><mixed-citation xmlns:xlink="http://www.w3.org/1999/xlink" xlink:type="simple">
          <person-group><name name-style="western"><surname>Schneider</surname><given-names>C</given-names></name><name name-style="western"><surname>D´Haese</surname><given-names>CA</given-names></name></person-group> (<year>2013</year>) <article-title>Morphological and molecular insights on <italic><tp:taxon-name><tp:taxon-name-part taxon-name-part-type="genus">Megalothorax</tp:taxon-name-part></tp:taxon-name></italic>: the largest <tp:taxon-name><tp:taxon-name-part taxon-name-part-type="suborder">Neelipleona</tp:taxon-name-part></tp:taxon-name> genus revisited (<tp:taxon-name><tp:taxon-name-part taxon-name-part-type="order">Collembola</tp:taxon-name-part></tp:taxon-name>).</article-title> <source>Invertebrate Systematics</source> <volume>27</volume>: <fpage>317</fpage>–<lpage>364</lpage>.</mixed-citation></ref></ref-list></tp:taxon-treatment>
